# Supplementary material for: Mitochondrial levels determine variability in cell death by modulating apoptotic gene expression
Source: Nat Commun. 2018 Jan 26;9:389. doi: 10.1038/s41467-017-02787-4 (PMC5785974; doi:10.1038/s41467-017-02787-4)
Supplement: Supplementary file 4 — Supplementary Software 1 [file 41467_2017_2787_MOESM4_ESM.txt]

function out = mitoEARM(TRAIL)

%% USAGE
% 
% The only input of the function is the variable TRAIL indicating treatment dose
% in ng/ml. Calling:
% 
% >> out = mitoEARM(32);
% 
% will output a variable "out" representing a cell treated with 32ng/ml of TRAIL
% during 24h. This cell will have mitochondrial levels given by out.mito. The 
% variable out.casact will indicate the maximum Caspase-8 activation rate in units
% of molecules per hour. If out.casact is above 1000mol/h, we consider the cell to
% be dead and vice-versa. Finally, out.tapop will indicate the death time of the 
% cell in hours.
% 
% 

%% INITIALIZATION

% TRAIL dose variability
CV_TRAIL = 0.0;
TRAILrnd = normrnd(TRAIL,TRAIL*CV_TRAIL);

% cell tracking time (hr)
tU = 24;

%% PROTEIN INITIAL CONDITIONS

% NATIVE SPECIES (names and indexes)
protnames = {'Ligand','Receptor','Flip','Cas8','Bar','Cas3','Cas6','XIAP','PARP',...
    'Bid','Mcl-1','Bax','Bcl-2','Pore','CytoC','Smac','Apaf','Cas9'};
natspecies = [2,5,7,10,12,15,19,21,24,27,29,33,39,42,45,49,52];

parms = zeros(17,3); % IC   C.V.   r
parms(:,2) =    0.40;
parms(:,3) =    0.77;

% NATIVE SPECIES (names and indexes)
protnames = {'Ligand','Receptor','Flip','Cas8','Bar','Cas3','Cas6','XIAP','PARP',...
    'Bid','Mcl-1','Bax','Bcl-2','Pore','CytoC','Smac','Apaf','Cas9'};

% IC (original paper)
% parms(1,1) =    1000;
% parms(2,1) =    2000;
% parms(3,1) =    10000;
% parms(4,1) =    1000;
% parms(5,1) =    10000;
% parms(6,1) =    10000;
% parms(7,1) =    100000;
% parms(8,1) =    1000000;
% parms(9,1) =    60000;
% parms(10,1) =   20000;
% parms(11,1) =   80000;
% parms(12,1) =   30000;
% parms(13,1) =   500000;
% parms(14,1) =   500000;
% parms(15,1) =   100000;
% parms(16,1) =   100000;
% parms(17,1) =   100000;
% Ligand = 60*TRAIL;

% IC (best fit so far)
% parms(1,1) =    1000; % 1000 - Receptor
% parms(2,1) =    2000; % 2000 - Flip
% parms(3,1) =    1000; % 10000 - Cas-8
% parms(4,1) =    1000; % 1000 - Bar
% parms(5,1) =    10000; % 10000 - Cas-3
% parms(6,1) =    10000; % 10000 - Cas-6
% parms(7,1) =    100000; % 100000 - XIAP
% parms(8,1) =    1000000; % 1000000 - PARP
% parms(9,1) =    60000; % 60000 - Bid
% parms(10,1) =   20000; % 20000 - Mcl-1
% parms(11,1) =   80000; % 80000 - Bax
% parms(12,1) =   30000; % 30000 - Bcl-2
% parms(13,1) =   500000; % 500000 - Pore
% parms(14,1) =   500000; % 500000 - CytoC
% parms(15,1) =   100000; % 100000 - Smac
% parms(16,1) =   100000; % 100000 - Apaf
% parms(17,1) =   100000; % 100000 - Cas-9
% Ligand = 5*TRAIL;
% kdeg = zeros(58,1) + log(2)/5; % non-native species (complexes and activated)
% kdeg(natspecies) = log(2)/30; % native species
% kdeg(1) = log(2)/9; % TRAIL
% kdeg(41) = log(2)/1.9; % open pore
% kdeg(58) = 0;
% k(1) = 3e-8;
% acc = 15; % acc = 6 for best tapop. fit;
% ks = acc.*ks;
% kdeg = acc.*kdeg;
% k = acc.*k;
% kr = acc.*kr;
% kc = acc.*kc;

parms(1,1) =    500; % 1000 - Receptor /// 1000///
parms(2,1) =    2000; % 2000 - Flip
parms(3,1) =    1000; % 10000 - Cas-8 #v1 |
parms(4,1) =    1000; % 1000 - Bar
parms(5,1) =    10000; % 10000 - Cas-3
parms(6,1) =    10000; % 10000 - Cas-6
parms(7,1) =    100000; % 100000 - XIAP
parms(8,1) =    100000; % 1000000 - PARP
parms(9,1) =    60000; % 60000 - Bid
parms(10,1) =   20000; % 20000 - Mcl-1
parms(11,1) =   80000; % 80000 - Bax
parms(12,1) =   30000; % 30000 - Bcl-2
parms(13,1) =   500000; % 500000 - Pore
parms(14,1) =   500000; % 500000 - CytoC
parms(15,1) =   100000; % 100000 - Smac
parms(16,1) =   100000; % 100000 - Apaf
parms(17,1) =   100000; % 100000 - Cas-9

% CV (coefficient of variation)
parms(1,2) =    0.36;
parms(2,2) =    0.29;
parms(3,2) =    0.37;
parms(4,2) =    0.36;
parms(7,2) =    0.44;
parms(9,2) =    0.43;
parms(10,2) =   0.42;
parms(11,2) =   0.29;
parms(12,2) =   0.40;
parms(13,2) =   0.55;
parms(15,2) =   0.35;
parms(17,2) =   0.41;

% r (log-correlation)
parms(1,3) =    0.79; % 0.81 ***
parms(2,3) =    0.87; % 0.87
parms(3,3) =    0.86; % 0.86
parms(4,3) =    0.96; % 0.96
parms(7,3) =    0.90; % 0.90
parms(9,3) =    0.90; % 0.90
parms(10,3) =   0.60; % 0.74 ***
parms(11,3) =   0.86; % 0.86
parms(12,3) =   0.51; % 0.66 ***
parms(13,3) =   1.00; % 1.00
parms(15,3) =   0.58; % 0.58
parms(17,3) =   0.59; % 0.59

% RANDOMIZE PROTEIN INITIAL CONDITIONS

% mitochondria
sigmaM = sqrt(log(1+parms(13,2)^2));
muM = - sigmaM^2/2;
M = lognrnd(muM,sigmaM);

% proteins
sigmaP = sqrt(log(1+parms(:,2).^2));
muP = log(parms(:,1)) - sigmaP.^2./2;

mui = muP + parms(:,3).*sigmaP./sigmaM.*(log(M) - muM);
sigmai = sqrt(1-parms(:,3).^2).*sigmaP;

P = zeros(length(natspecies),1);
levels = zeros(length(natspecies),1);
for i=1:length(P)
    P(i) = lognrnd(mui(i),sigmai(i));
    levels(i) = (log(P(i)) - mui(i))/sigmai(i);
end

IC = zeros(58,1);
IC(natspecies) = P;

% TRAIL dose
IC(1) = 50*TRAILrnd; % /// 5*TRAILrnd ///
levels = [(TRAILrnd - TRAIL)/TRAIL/CV_TRAIL;levels];
levels(14) = 0; % Pore is deterministic

%% REACTION RATES

% SYNTHESIS AND DEGRADATION
% degradation rates

% kdeg = zeros(58,1) + 2.9e-6;
% kdeg(27) = 0.0001;
% kdeg(41) = 0.0001;
% kdeg(58) = 0;

% kdeg = zeros(58,1) + log(2)/5;
% kdeg(1) = log(2)/9;
% kdeg(41) = log(2)/1.9;
% kdeg(58) = 0;

kdeg = zeros(58,1) + log(2)/5; % non-native species (complexes and activated)
kdeg(natspecies) = log(2)/30; % native species - kdeg(natspecies) = log(2)/30;
kdeg(1) = log(2)/9; % TRAIL
kdeg(41) = log(2)/1.9; % open pore
kdeg(58) = 0;

kdeg([45 46 47 55 57]) = log(2)/30; % released Smac
kdeg([42 43 44 48 50]) = log(2)/30; % released CytoC

% synthesis rates
ks = kdeg.*IC;

% REACTION RATES (KINETIC)
% taken from Sorger et al., 2012 in PLOS Comp Bio (supplementary material)

% forward rates
k = zeros(31,1) + 1e-6;
k(1) = 6e-9; % 4e-7; /// 3e-8 ///
k(3) = 1e-7;
k(5) = 1e-7;
k(6) = 1e-7;
k(7) = 1e-7;
k(8) = 2e-6;
k(10) = 1e-7;
k(12) = 1e-7;
k(13) = 0.01;
k(20) = 2e-6;
k(21) = 2e-6;
k(22) = 1;
k(23) = 5e-7;
k(24) = 5e-8;
k(25) = 5e-9;
k(26) = 1;
k(27) = 2e-6;
k(28) = 7e-6;
k(31) = 0.001;

% reverse rates
kr = zeros(31,1) + 0.001;
kr(1) = 1e-6; % 1e-6
kr(13) = 1;
kr(22) = 0.01;
kr(26) = 0.01;
kr(31) = 0;

% catalytic rates
kc = zeros(31,1) + 1;
kc(1) = 1e-2; % 1e-2
kc(8) = 0.1;
kc(9) = 20;
kc(20) = 10;
kc(21) = 10;

% set 1/hr units
k = k.*3600;
kr = kr.*3600;
kc = kc.*3600;

% mito volume / cell volume ratio
v = 0.07;
k(14:21) = k(14:21)./v;

% play with rates
acc = 6;
ks = acc.*ks;
kdeg = acc.*kdeg;
k = acc.*k;
kr = acc.*kr;
kc = acc.*kc;

%% EARM REACTIONS

% equation structure: dx(i)/dt = f(i);
f = @(t,x) [
    % x1 - Ligand
    - k(1)*x(1)*x(2) + kr(1)*x(3) + k(31)*x(4) - kr(31)*x(1)*x(2) - kdeg(1)*x(1);
    
    % x2 - Receptor
    ks(2) - k(1)*x(1)*x(2) + kr(1)*x(3) + k(31)*x(4) - kr(31)*x(1)*x(2) - kdeg(2)*x(2);
    
    % x3 - Ligand:Receptor
    k(1)*x(1)*x(2) - kr(1)*x(3) - kc(1)*x(3) - kdeg(3)*x(3);
    
    % x4 - Receptor*
    kc(1)*x(3) - k(2)*x(4)*x(5) + kr(2)*x(6) - k(3)*x(4)*x(7) + kr(3)*x(8) + kc(3)*x(8) - k(31)*x(4) + kr(31)*x(1)*x(2) - kdeg(4)*x(4);
    
    % x5 - Flip
    ks(5) - k(2)*x(4)*x(5) + kr(2)*x(6) - kdeg(5)*x(5);
    
    % x6 - Receptor*:Flip
    k(2)*x(4)*x(5) - kr(2)*x(6) - kdeg(6)*x(6);
    
    % x7 - Caspase-8
    ks(7) - k(3)*x(4)*x(7) + kr(3)*x(8) - k(7)*x(7)*x(17) + kr(7)*x(18) - kdeg(7)*x(7);
    
    % x8 - Caspase-8:Receptor*
    k(3)*x(4)*x(7) - kr(3)*x(8) - kc(3)*x(8) - kdeg(8)*x(8);
    
    % x9 - Caspase-8*
    kc(3)*x(8) - k(4)*x(9)*x(10) + kr(4)*x(11) - k(5)*x(9)*x(12) + kr(5)*x(13) + kc(5)*x(13) + kc(7)*x(18) - k(10)*x(9)*x(24) + kr(10)*x(25) + kc(10)*x(25) - kdeg(9)*x(9);
    
    % x10 - Bar
    ks(10) - k(4)*x(9)*x(10) + kr(4)*x(11) - kdeg(10)*x(10);
    
    % x11 - Caspase-8*:Bar
    k(4)*x(9)*x(10) - kr(4)*x(11) - kdeg(11)*x(11);
    
    % x12 - Caspase-3
    ks(12) - k(5)*x(9)*x(12) + kr(5)*x(13) - k(25)*x(53)*x(12) + kr(25)*x(54) - kdeg(12)*x(12);
    
    % x13 - Caspase-8*:Caspase-3
    k(5)*x(9)*x(12) - kr(5)*x(13) - kc(5)*x(13) - kdeg(13)*x(13);
    
    % x14 - Caspase-3*
    kc(5)*x(13) - k(6)*x(14)*x(15) + kr(6)*x(16) + kc(6)*x(16) - k(8)*x(14)*x(19) + kr(8)*x(20) - k(9)*x(14)*x(21) + kr(9)*x(22) + kc(9)*x(22) + kc(25)*x(54) - kdeg(14)*x(14);
    
    % x15 - Caspase-6
    ks(15) - k(6)*x(14)*x(15) + kr(6)*x(16) - kdeg(15)*x(15);
    
    % x16 - Caspase-3*:Caspase-6
    k(6)*x(14)*x(15) - kr(6)*x(16) - kc(6)*x(16) - kdeg(16)*x(16);
    
    % x17 - Caspase-6*
    kc(6)*x(16) - k(7)*x(17)*x(7) + kr(7)*x(18) + kc(7)*x(18) - kdeg(17)*x(17);
    
    % x18 - Caspase-6*:Caspase-8
    k(7)*x(17)*x(7) - kr(7)*x(18) - kc(7)*x(18) - kdeg(18)*x(18);
    
    % x19 - XIAP
    ks(19) - k(8)*x(14)*x(19) + kr(8)*x(20) + kc(8)*x(20) - k(28)*x(55)*x(19) + kr(28)*x(57) - k(27)*x(53)*x(19) + kr(27)*x(56) - kdeg(19)*x(19);
    
    % x20 - XIAP:Caspase-3*
    k(8)*x(14)*x(19) - kr(8)*x(20) - kc(8)*x(20) - kdeg(20)*x(20);
    
    % x21 - PARP
    ks(21) - k(9)*x(14)*x(21) + kr(9)*x(22) - kdeg(21)*x(21);
    
    % x22 - Caspase-3*:PARP
    k(9)*x(14)*x(21) - kr(9)*x(22) - kc(9)*x(22) - kdeg(22)*x(22);
    
    % x23 - cPARP
    kc(9)*x(22) - kdeg(23)*x(23);
    
    % x24 - Bid
    ks(24) - k(10)*x(9)*x(24) + kr(10)*x(25) - kdeg(24)*x(24);
    
    % x25 - Caspase-8*:Bid
    k(10)*x(9)*x(24) - kr(10)*x(25) - kc(10)*x(25) - kdeg(25)*x(25);
    
    % x26 - tBid
    kc(10)*x(25) - k(11)*x(26)*x(27) + kr(11)*x(28) - k(12)*x(26)*x(29) + kr(12)*x(30) + kc(12)*x(30) - kdeg(26)*x(26);
    
    % x27 - Mcl-1
    ks(27) - k(11)*x(26)*x(27) + kr(11)*x(28) - kdeg(27)*x(27);
    
    % x28 - tBid:Mcl-1
    k(11)*x(26)*x(27) - kr(11)*x(28) - kdeg(28)*x(28);
    
    % x29 - Bax
    ks(29) - k(12)*x(29)*x(26) + kr(12)*x(30) - kdeg(29)*x(29);
    
    % x30 - tBid:Bax
    k(12)*x(29)*x(26) - kr(12)*x(30) - kc(12)*x(30) - kdeg(30)*x(30);
    
    % x31 - Bax*
    kc(12)*x(30) - k(13)*x(31) + kr(13)*x(32) - kdeg(31)*x(31);
    
    % x32 - Bax*_m
    k(13)*x(31) - kr(13)*x(32) - k(14)*x(32)*x(33) + kr(14)*x(34) - 2*k(15)*x(32)^2 + 2*kr(15)*x(35) - kdeg(32)*x(32);
    
    % x33 - Bcl-2
    ks(33) - k(14)*x(32)*x(33) + kr(14)*x(34) - k(16)*x(33)*x(35) + kr(16)*x(36) - k(18)*x(33)*x(37) + kr(18)*x(38) - kdeg(33)*x(33);
    
    % x34 - Bax*_m:Bcl-2
    k(14)*x(32)*x(33) - kr(14)*x(34) - kdeg(34)*x(34);
    
    % x35 - Bax*2_m
    k(15)*x(32)^2 - kr(15)*x(35) - 2*k(17)*x(35)^2 + 2*kr(17)*x(37) - k(16)*x(33)*x(35) + kr(16)*x(36) - kdeg(35)*x(35);
    
    % x36 - Bax*2_m:Bcl-2
    k(16)*x(33)*x(35) - kr(16)*x(36) - kdeg(36)*x(36);
    
    % x37 - Bax*4_m
    k(17)*x(35)^2 - kr(17)*x(37) - k(18)*x(33)*x(37) + kr(18)*x(38) - k(19)*x(37)*x(39) + kr(19)*x(40) - kdeg(37)*x(37);
    
    % x38 - Bax*4_m:Bcl-2
    k(18)*x(33)*x(37) - kr(18)*x(38) - kdeg(38)*x(38);
    
    % x39 - Pore
    ks(39) + kdeg(41)*x(41) - k(19)*x(37)*x(39) + kr(19)*x(40) - kdeg(39)*x(39);
    
    % x40 - Bax*4:Pore
    k(19)*x(37)*x(39) - kr(19)*x(40) - kc(19)*x(40) - kdeg(40)*x(40);
    
    % x41 - Pore*
    kc(19)*x(40) - k(20)*x(41)*x(42) + (kr(20)+kc(20))*x(43) - k(21)*x(41)*x(45) + (kr(21)+kc(21))*x(46) - kdeg(41)*x(41);
    
    % x42 - CytoC_m
    ks(42) - k(20)*x(41)*x(42) + kr(20)*x(43) - kdeg(42)*x(42);
    
    % x43 - Pore*:CytoC_m
    k(20)*x(41)*x(42) - (kr(20)+kc(20))*x(43) - kdeg(43)*x(43);
    
    % x44 - CytoC_r
    kc(20)*x(43) - k(22)*x(44) + kr(22)*x(48) - kdeg(44)*x(44);
    
    % x45 - Smac_m
    ks(45) - k(21)*x(41)*x(45) + kr(21)*x(46) - kdeg(45)*x(45);
    
    % x46 - Pore*:Smac_m
    k(21)*x(41)*x(45) - (kr(21)+kc(21))*x(46) - kdeg(46)*x(46);
    
    % x47 - Smac_r
    kc(21)*x(46) - k(26)*x(47) + kr(26)*x(55) - kdeg(47)*x(47);
    
    % x48 - CytoC
    k(22)*x(44) - kr(22)*x(48) - k(23)*x(48)*x(49) + (kr(23)+kc(23))*x(50) - kdeg(48)*x(48);
    
    % x49 - Apaf
    ks(49) - k(23)*x(48)*x(49) + kr(23)*x(50) - kdeg(49)*x(49);
    
    % x50 - Apaf:CytoC
    k(23)*x(48)*x(49) - (kr(23)+kc(23))*x(50) - kdeg(50)*x(50);
    
    % x51 - Apaf*
    kc(23)*x(50) - k(24)*x(51)*x(52) + kr(24)*x(53) - kdeg(51)*x(51);
    
    % x52 - Caspase-9
    ks(52) - k(24)*x(51)*x(52) + kr(24)*x(53) - kdeg(52)*x(52);
    
    % x53 - Apoptosome
    k(24)*x(51)*x(52) - kr(24)*x(53) - k(25)*x(53)*x(12) + (kr(25)+kc(25))*x(54) - k(27)*x(53)*x(19) + kr(27)*x(56) - kdeg(53)*x(53);
    
    % x54 - Apoptosome:Caspase-3
    k(25)*x(53)*x(12) - (kr(25)+kc(25))*x(54) - kdeg(54)*x(54);
    
    % x55 - Smac
    k(26)*x(47) - kr(26)*x(55) - k(28)*x(55)*x(19) + kr(28)*x(57) - kdeg(55)*x(55);
    
    % x56 - Apoptosome:XIAP
    k(27)*x(53)*x(19) - kr(27)*x(56) - kdeg(56)*x(56);
    
    % x57 - Smac:XIAP
    k(28)*x(55)*x(19) - kr(28)*x(57) - kdeg(57)*x(57);
    
    % x58 - Caspase-3*_Ub
    kc(8)*x(20) - kdeg(58)*x(58);
    
];

% solve numerically
tspan = [0,10*tU];
[t,x] = ode15s(f,tspan,IC);

%% ANALYZE DEATH PARAMETERS

% Smac released to cytosol
Smac = x(:,47) + x(:,55) + x(:,57);
fSmac = Smac./x(1,45); % Smac released/initial Smac in mito
[m,i] = max(fSmac);

% Cas-8 activated
C8act = x(:,9) + x(:,11) + x(:,13) + x(:,25);

% death time: half Smac released
u = 0.9;
for j=1:i
    if fSmac(j)>=m*u
        break
    end
end
p = (fSmac(j) - fSmac(j-1))/(t(j) - t(j-1));
t_apop = t(j) - (fSmac(j) - m*u)/p;

% cut time (MOMP time?)
% u = 0.5;
% for j=1:i
%     if fSmac(j)>=m*u
%         break
%     end
% end
% p = (fSmac(j) - fSmac(j-1))/(t(j) - t(j-1));
% t_momp = t(j) - (fSmac(j) - m*u)/p;

t_momp = 24; % --------------------------------------------------------------

% pre-MOMP caspase activity
td = (t(2:end)+t(1:end-1))./2;
dC8act = diff(C8act)./diff(t);
[CasAct_ini,ix] = max(dC8act(td<=t_momp));
tmaxC8act = t(ix);

%% OUTPUT

out = struct('mito',M,'tapop',t_apop,'casact',CasAct_ini);

end
